# Supplementary material for: ProTstab2 for Prediction of Protein Thermal Stabilities
Source: Int J Mol Sci. 2022 Sep 16;23(18):10798. doi: 10.3390/ijms231810798 (PMC9505338; doi:10.3390/ijms231810798)
Supplement: Supplementary file 1 [file ijms-23-10798-s001.zip]

Archive with 1 entries (1 files):
- ijms-1899396-supplementary.pdf
